# Supplementary material for: Employment of Phenolic Compounds from Olive Vegetation Water in Broiler Chickens: Effects on Gut Microbiota and on the Shelf Life of Breast Fillets
Source: Molecules. 2021 Jul 16;26(14):4307. doi: 10.3390/molecules26144307 (PMC8306377; doi:10.3390/molecules26144307)
Supplement: Supplementary file 1 [file molecules-26-04307-s001.zip]

Archive with 1 entries (1 files):
- molecules-1290809-supplementary.pdf
